# Supplementary material for: Precision DNA Mixture Interpretation with Single-Cell Profiling
Source: Genes (Basel). 2021 Oct 20;12(11):1649. doi: 10.3390/genes12111649 (PMC8623868; doi:10.3390/genes12111649)
Supplement: Supplementary file 1 [file genes-12-01649-s001.zip]

Archive with 5 entries (5 files):
- Supplementary Figure S1.a.html
- Supplementary Figure S1.b.html
- Supplementary Figure S1.c.html
- Supplementary Figure S1.d.html
- Supplementary Tables v2.1.xlsx
