# Supplementary material for: Precision DNA Mixture Interpretation with Single-Cell Profiling
Source: Genes (Basel). 2021 Oct 20;12(11):1649. doi: 10.3390/genes12111649 (PMC8623868; doi:10.3390/genes12111649)
Supplement: Supplementary file 1 [file genes-12-01649-s001.zip › Supplementary Tables v2.1.xlsx]

## Sheet: Table S1
Table S1. A simulated mixture example with two unrelated contributors (20 diploid cells each) in the ARFF format defined by WEKA. "?" = missing or drop-out allele.
@relation SingleCells
@attribute D3S1358_1 numeric
@attribute D3S1358_2 numeric
@attribute VWA_1 numeric
@attribute VWA_2 numeric
@attribute D16S539_1 numeric
@attribute D16S539_2 numeric
@attribute CSF1PO_1 numeric
@attribute CSF1PO_2 numeric
@attribute TPOX_1 numeric
@attribute TPOX_2 numeric
@attribute D8S1179_1 numeric
@attribute D8S1179_2 numeric
@attribute D21S11_1 numeric
@attribute D21S11_2 numeric
@attribute D18S51_1 numeric
@attribute D18S51_2 numeric
@attribute D2S441_1 numeric
@attribute D2S441_2 numeric
@attribute D19S433_1 numeric
@attribute D19S433_2 numeric
@attribute TH01_1 numeric
@attribute TH01_2 numeric
@attribute FGA_1 numeric
@attribute FGA_2 numeric
@attribute D22S1045_1 numeric
@attribute D22S1045_2 numeric
@attribute D5S818_1 numeric
@attribute D5S818_2 numeric
@attribute D13S317_1 numeric
@attribute D13S317_2 numeric
@attribute D7S820_1 numeric
@attribute D7S820_2 numeric
@attribute SE33_1 numeric
@attribute SE33_2 numeric
@attribute D10S1248_1 numeric
@attribute D10S1248_2 numeric
@attribute D1S1656_1 numeric
@attribute D1S1656_2 numeric
@attribute D12S391_1 numeric
@attribute D12S391_2 numeric
@attribute D2S1338_1 numeric
@attribute D2S1338_2 numeric
@attribute Class {0,1}
@data
17,17,18,18,10,12,11,12,8,9,?,?,32,32,16,16,10,11,14,14,6,9.3,22,27,15,15,11,13,8,12,10,10,23.2,30.2,14,14,11,16,15,15,19,24,0
15,17,18,18,10,12,11,11,9,9,14,14,32,32.2,14,16,10,11,14,14,6,9.3,22,27,15,15,11,13,8,12,10,10,23.2,23.2,13,14,16,16,15,18,19,24,0
15,17,18,18,10,12,12,12,8,9,14,15,32,32.2,14,16,11,11,14,14,6,6,22,27,15,15,11,11,8,12,10,10,23.2,30.2,14,14,11,16,15,18,19,24,0
15,15,18,18,10,12,11,12,8,9,8,15,32,32,14,16,10,11,14,14,6,6,22,27,15,15,11,13,8,8,10,10,23.2,30.2,13,14,16,16,15,18,24,24,0
15,17,18,18,10,12,11,12,9,9,14,15,32,32.2,?,?,10,11,14,14,6,9.3,27,27,15,15,11,13,8,12,10,10,23.2,30.2,13,14,11,16,15,18,19,24,0
15,15,18,18,10,12,11,12,?,?,14,15,32,32.2,16,16,10,11,14,14,9.3,9.3,22,27,15,15,11,13,8,12,10,10,23.2,30.2,13,13,11,16,15,18,19,24,0
15,17,18,18,12,12,12,12,9,9,14,15,?,?,?,?,10,10,14,14,6,9.3,22,27,15,15,13,13,12,12,10,10,23.2,30.2,13,14,11,16,15,15,19,24,0
?,?,18,18,10,12,12,12,8,9,14,15,32,32.2,14,16,11,11,14,14,6,9.3,22,27,15,15,11,13,?,?,10,10,23.2,30.2,13,14,16,16,15,15,19,24,0
15,17,18,18,10,12,12,12,8,9,15,15,32.2,32.2,14,14,10,11,14,14,6,9.3,22,22,15,15,11,13,8,12,10,10,30.2,30.2,13,13,16,16,15,18,24,24,0
17,17,18,18,10,12,11,12,8,9,14,15,32,32,14,16,10,11,14,14,6,9.3,22,27,15,15,11,13,8,12,10,10,23.2,30.2,13,14,11,11,15,18,19,24,0
15,17,18,18,10,12,12,12,9,9,14,15,32,32.2,14,16,10,11,14,14,6,9.3,27,27,15,15,?,?,8,12,10,10,23.2,23.2,13,14,11,16,15,15,19,24,0
17,17,18,18,10,12,11,12,8,9,14,14,32,32.2,14,14,10,11,14,14,9.3,9.3,22,27,15,15,11,13,8,12,10,10,23.2,30.2,13,14,11,16,15,15,24,24,0
15,17,18,18,10,12,11,12,9,9,14,15,32,32.2,?,?,11,11.3,14,14,6,9.3,27,27,15,15,11,13,8,12,10,10,23.2,23.2,13,14,16,16,15,18,19,24,0
15,17,18,18,10,12,12,12,8,9,14,15,32,32,14,16,10,11,14,14,6,9.3,27,27,15,15,11,13,8,8,10,10,23.2,30.2,13,14,11,16,15,18,19,24,0
15,17,18,18,10,12,?,?,8,9,14,15,32,32,16,16,10,11,14,14,6,9.3,22,27,15,15,11,13,8,12,10,10,23.2,30.2,13,14,11,16,15,18,19,24,0
15,17,18,18,10,12,11,12,8,9,14,15,32,32.2,14,16,10,10,14,14,6,9.3,22,27,15,15,?,?,8,12,10,10,30.2,30.2,14,14,11,16,?,?,19,24,0
17,17,18,18,10,12,11,12,8,9,14,14,32,32.2,14,16,10,11,14,14,6,6,27,27,15,15,11,13,8,14,10,10,23.2,23.2,13,14,11,16,15,18,19,19,0
15,17,18,18,10,12,12,12,8,9,?,?,32,32.2,14,14,10,10,14,14,6,9.3,22,27,15,15,11,11,8,12,10,10,30.2,30.2,13,14,11,16,15,18,19,24,0
15,15,18,18,10,12,11,12,8,9,14,15,32,32.2,14,16,10,10,14,14,6,9.3,22,27,15,15,11,13,8,8,10,10,23.2,30.2,13,14,11,11,?,?,19,19,0
15,17,18,18,10,12,12,12,8,9,14,15,32.2,32.2,14,16,11,11,14,14,6,9.3,22,22,15,15,13,13,8,12,10,10,23.2,30.2,13,14,11,16,15,18,19,24,0
14,14,17,17,12,13,12,12,8,11,10,14,32.2,32.2,13,15,10,14,17.2,17.2,6,6,22,23,16,17,11,12,14,14,9,10,21,21,12,16,11,18.3,22,22,17,20,1
14,14,14,17,12,13,?,?,8,11,10,10,30,32.2,13,13,14,14,17.2,17.2,6,7,23,23,16,17,11,12,13,14,9,10,19,21,12,16,11,18.3,22,22,20,20,1
14,14,14,14,13,13,11,12,8,11,10,14,30,32.2,13,15,10,14,15.2,15.2,6,7,22,23,?,?,11,11,13,14,9,10,19,21,12,12,11,18.3,22,22,17,20,1
14,14,17,17,12,13,12,12,11,11,14,14,30,30,13,15,14,14,17.2,17.2,6,7,22,22,17,17,11,12,13,13,9,10,?,?,12,16,11,18.3,22,22,17,20,1
14,15,17,17,12,13,11,12,11,11,10,10,30,30,13,15,10,14,15.2,17.2,6,7,22,23,16,17,11,12,13,13,9,10,?,?,12,12,18.3,18.3,22,22,17,20,1
14,14,14,17,12,13,11,12,8,8,10,10,30,32.2,13,13,10,14,15.2,17.2,6,7,22,23,16,17,11,12,13,14,9,10,19,19,12,16,11,18.3,22,22,17,20,1
14,14,14,17,13,13,11,12,11,11,10,10,30,32.2,13,15,10,14,15.2,17.2,6,7,22,23,16,17,11,11,13,14,9,10,19,21,12,12,11,18.3,22,22,17,20,1
14,14,14,17,12,12,11,12,8,11,10,14,?,?,13,15,14,14,17.2,17.2,6,7,22,22,16,17,12,12,14,14,10,10,19,21,12,16,11,11,22,22,20,20,1
14,14,14,17,12,13,12,12,8,11,10,14,30,32.2,13,15,10,14,15.2,17.2,6,6,22,23,16,16,12,12,?,?,9,10,19,21,12,16,11,18.3,22,22,17,20,1
14,14,?,?,12,13,11,12,8,8,10,14,32.2,32.2,13,15,10,14,15.2,17.2,6,6,22,23,17,17,11,12,13,14,9,10,19,21,12,16,18.3,18.3,22,22,17,20,1
14,14,14,17,12,13,11,12,?,?,10,10,30,32.2,13,15,10,14,15.2,17.2,6,7,22,23,16,16,11,12,?,?,9,9,19,21,16,16,18.3,18.3,22,22,17,17,1
14,14,14,17,12,13,11,12,8,11,10,14,30,32.2,13,15,10,14,15.2,17.2,6,7,22,23,16,16,11,12,13,14,9,9,19,21,12,16,18.3,18.3,22,22,17,20,1
14,14,14,14,12,12,11,12,8,11,14,14,30,32.2,13,15,10,14,15.2,17.2,6,7,23,23,16,16,11,12,14,14,9,10,19,19,12,16,11,18.3,22,22,17,17,1
14,14,14,14,12,13,12,12,8,11,10,14,32.2,32.2,15,15,10,10,15.2,17.2,6,7,22,23,16,17,12,12,13,14,9,10,19,21,12,16,11,18.3,20,22,20,20,1
14,14,14,14,12,12,11,12,8,11,10,14,30,30,13,15,10,14,15.2,15.2,6,7,22,23,16,17,12,12,13,14,9,10,21,21,12,16,11,18.3,22,22,17,20,1
14,14,14,17,13,13,11,12,11,11,10,14,32.2,32.2,15,15,14,14,15.2,15.2,7,7,22,22,16,17,11,12,13,13,10,10,21,21,12,12,11,18.3,22,22,17,20,1
14,14,14,17,?,?,11,12,8,11,10,14,30,32.2,13,15,10,10,15.2,15.2,6,7,22,23,16,17,11,12,13,14,9,10,19,21,12,16,18.3,18.3,22,22,17,17,1
14,14,14,17,12,13,11,12,8,11,14,14,32.2,32.2,15,15,10,14,17.2,17.2,6,7,22,23,?,?,11,12,13,14,9,10,19,21,12,16,18.3,18.3,22,22,17,20,1
14,14,17,17,12,12,11,12,8,11,10,14,30,32.2,13,15,9,14,15.2,17.2,6,7,23,23,16,17,11,12,13,14,9,10,19,21,12,16,11,18.3,22,22,17,17,1
14,14,14,17,12,12,11,12,?,?,10,14,30,32.2,15,15,10,14,15.2,17.2,6,7,22,22,16,17,12,12,14,14,9,10,19,21,12,16,11,18.3,22,22,17,20,1

## Sheet: Table S2
Table S2. Accuracies of NOC with K-Means algorithm and Silhouettes method for various mixture scenarios. UR = unrelated, PC = parent-child, and FS = full-sibling.
No. of Cells	2-person mixture							3-person mixture
	Mixture	Diploid			Haploid			Mixture	Diploid		Haploid
		UR	PC	FS	UR	PC	FS		UR	Trio	UR
160	80,80	0.9895	0.9689	0.9404	0.9696	0.8764	0.7956	53,53,53	0.716	0.8711	53,53,53
	106,54	0.9904	0.9652	0.9297	0.959	0.8272	0.7483	32,32,96	0.999	0.9131	32,32,96
	128,32	0.9469	0.8933	0.847	0.7432	0.6001	0.5885	16,48,96	0.9908	0.8594	16,48,96
	144,16	0.7592	0.6884	0.6414	0.346	0.6162	0.6171
	152,8	0.6214	0.625	0.612	0.6162	0.6449	0.6452
80	40,40	0.9938	0.9845	0.9675	0.9726	0.8896	0.8204	26,26,26	0.7109	0.6776	0.7006
	53,27	0.9997	1	0.9991	0.9931	0.9518	0.9041	16,16,48	0.5937	0.7509	0.2846
	64,16	0.9998	0.9993	0.9986	0.969	0.8493	0.7966	8,24,48	0.5347	0.541	0.1185
	72,8	0.9994	0.9966	0.9872	0.9	0.742	0.7077
	76,4	0.6379	0.6765	0.6879	0.6544	0.6651	0.6669
40	20,20	1	0.9996	0.9988	0.9936	0.9457	0.897	13,13,13	0.9996	0.8833	0.8269
	26,14	1	0.9998	0.9982	0.9914	0.9144	0.8732	8,8,24	0.9982	0.9123	0.6599
	32,8	1	0.9994	0.9943	0.9587	0.836	0.8021	4,12,24	0.5066	0.0599	0.0933
	36,4	0.7123	0.6496	0.6327	0.5965	0.6992	0.6938
	38,2	0.6403	0.729	0.7401	0.7016	0.7083	0.7034
20	10,10	1	0.9993	0.9937	0.9654	0.8509	0.8077	6,6,6	0.5908	0.442	0.3434
	13,7	0.9999	0.9983	0.9923	0.9548	0.8321	0.7991	4,4,12	0.4465	0.4902	0.1203
	16,4	0.7978	0.6598	0.6016	0.563	0.6735	0.6686	2,6,12	0.4696	0.6652	0.1858
	18,2	0.5561	0.6041	0.5778	0.6475	0.6808	0.6783
	19,1	0.6519	0.6896	0.6827	0.6977	0.6804	0.675
10	5,5	0.9994	0.9881	0.9673	0.8538	0.6214	0.5978	3,3,3	0.4452	0.1667	0.067
	6,4	0.9997	0.9888	0.9674	0.8558	0.6417	0.6068	2,2,6	0.4274	0.1152	0.2045
	8,2	0.6098	0.4799	0.4505	0.5036	0.4964	0.509	1,3,6	0.1033	0.0313	0.1299
	9,1	0.411	0.4571	0.436	0.5108	0.4899	0.49
